# Supplementary material for: Effectiveness of the Adjuvanted Influenza Vaccine in Older Adults at High Risk of Influenza Complications
Source: Vaccines (Basel). 2021 Aug 5;9(8):862. doi: 10.3390/vaccines9080862 (PMC8402367; doi:10.3390/vaccines9080862)
Supplement: Supplementary file 1 [file vaccines-09-00862-s001.zip]

Archive with 1 entries (1 files):
- vaccines-1281392-supplementary.pdf
